# Supplementary material for: EEG Microstate-Specific Functional Connectivity and Stroke-Related Alterations in Brain Dynamics
Source: Front Neurosci. 2022 May 11;16:848737. doi: 10.3389/fnins.2022.848737 (PMC9131012; doi:10.3389/fnins.2022.848737)
Supplement: Supplementary file 1 [file Data_Sheet_1.ZIP]

Archive with 50 entries (47 files):
- Data Support the Fingings/
- Data Support the Fingings/Microstate-wise FC/
- Data Support the Fingings/Microstate-wise FC/HC_plv_allpoints_A.mat
- Data Support the Fingings/Microstate-wise FC/HC_plv_allpoints_B.mat
- Data Support the Fingings/Microstate-wise FC/HC_plv_allpoints_C.mat
- Data Support the Fingings/Microstate-wise FC/HC_plv_allpoints_D.mat
- Data Support the Fingings/Microstate-wise FC/HC_plv_allpoints_E.mat
- Data Support the Fingings/Microstate-wise FC/LEMON_plv_allpoints_A.mat
- Data Support the Fingings/Microstate-wise FC/LEMON_plv_allpoints_B.mat
- Data Support the Fingings/Microstate-wise FC/LEMON_plv_allpoints_C.mat
- Data Support the Fingings/Microstate-wise FC/LEMON_plv_allpoints_D.mat
- Data Support the Fingings/Microstate-wise FC/LEMON_plv_allpoints_E.mat
- Data Support the Fingings/Microstate-wise FC/STT0L_plv_allpoints_A.mat
- Data Support the Fingings/Microstate-wise FC/STT0L_plv_allpoints_B.mat
- Data Support the Fingings/Microstate-wise FC/STT0L_plv_allpoints_C.mat
- Data Support the Fingings/Microstate-wise FC/STT0L_plv_allpoints_D.mat
- Data Support the Fingings/Microstate-wise FC/STT0L_plv_allpoints_E.mat
- Data Support the Fingings/Microstate-wise FC/STT0R_plv_allpoints_A.mat
- Data Support the Fingings/Microstate-wise FC/STT0R_plv_allpoints_B.mat
- Data Support the Fingings/Microstate-wise FC/STT0R_plv_allpoints_C.mat
- Data Support the Fingings/Microstate-wise FC/STT0R_plv_allpoints_D.mat
- Data Support the Fingings/Microstate-wise FC/STT0R_plv_allpoints_E.mat
- Data Support the Fingings/Microstate-wise FC/STT0_plv_allpoints_A.mat
- Data Support the Fingings/Microstate-wise FC/STT0_plv_allpoints_B.mat
- Data Support the Fingings/Microstate-wise FC/STT0_plv_allpoints_C.mat
- Data Support the Fingings/Microstate-wise FC/STT0_plv_allpoints_D.mat
- Data Support the Fingings/Microstate-wise FC/STT0_plv_allpoints_E.mat
- Data Support the Fingings/Microstate-wise FC/STT1L_plv_allpoints_A.mat
- Data Support the Fingings/Microstate-wise FC/STT1L_plv_allpoints_B.mat
- Data Support the Fingings/Microstate-wise FC/STT1L_plv_allpoints_C.mat
- Data Support the Fingings/Microstate-wise FC/STT1L_plv_allpoints_D.mat
- Data Support the Fingings/Microstate-wise FC/STT1L_plv_allpoints_E.mat
- Data Support the Fingings/Microstate-wise FC/STT1R_plv_allpoints_A.mat
- Data Support the Fingings/Microstate-wise FC/STT1R_plv_allpoints_B.mat
- Data Support the Fingings/Microstate-wise FC/STT1R_plv_allpoints_C.mat
- Data Support the Fingings/Microstate-wise FC/STT1R_plv_allpoints_D.mat
- Data Support the Fingings/Microstate-wise FC/STT1R_plv_allpoints_E.mat
- Data Support the Fingings/Microstate-wise FC/STT1_plv_allpoints_A.mat
- Data Support the Fingings/Microstate-wise FC/STT1_plv_allpoints_B.mat
- Data Support the Fingings/Microstate-wise FC/STT1_plv_allpoints_C.mat
- Data Support the Fingings/Microstate-wise FC/STT1_plv_allpoints_D.mat
- Data Support the Fingings/Microstate-wise FC/STT1_plv_allpoints_E.mat
- Data Support the Fingings/Raw Microstate Parameters of Patients and Controls.csv
- Data Support the Fingings/Readme.docx
- Data Support the Fingings/Templates/
- Data Support the Fingings/Templates/Common_for_LEMON_60_5.mat
- Data Support the Fingings/Templates/Common_templates_60_5.mat
- Data Support the Fingings/Templates/Controls_templates_60_5.mat
- Data Support the Fingings/Templates/Stroke_templates_60_5.mat
- Data Support the Fingings/Templates/chanlocs_stroke_controls.mat
