# Supplementary material for: EEG Microstate-Specific Functional Connectivity and Stroke-Related Alterations in Brain Dynamics
Source: Front Neurosci. 2022 May 11;16:848737. doi: 10.3389/fnins.2022.848737 (PMC9131012; doi:10.3389/fnins.2022.848737)
Supplement: Supplementary file 1 [file Data_Sheet_1.ZIP › Data Support the Fingings/Raw Microstate Parameters of Patients and Controls.csv]

Group	LesionSide	Time	GEV_A	GEV_B	GEV_C	GEV_D	GEV_E	GEVTotal	Duration_A	Duration_B	Duration_C	Duration_D	Duration_E	MeanDuration	Occurrence_A	Occurrence_B	Occurrence_C	Occurrence_D	Occurrence_E	MeanOccurrence	Coverage_A	Coverage_B	Coverage_C	Coverage_D	Coverage_E	MeanCoverage	Interval_A	Interval_B	Interval_C	Interval_D	Interval_E	MeanInterval	GFP_A	GFP_B	GFP_C	GFP_D	GFP_E	MeanGFP	SC_A->A	SC_A->B	SC_A->C	SC_A->D	SC_A->E	SC_B->A	SC_B->B	SC_B->C	SC_B->D	SC_B->E	SC_C->A
Stroke	Left	T0	1.61E-01	1.30E-01	1.79E-01	6.99E-02	7.56E-02	6.16E-01	6.08E+01	5.78E+01	6.44E+01	5.33E+01	5.10E+01	5.82E+01	4.13E+00	3.64E+00	3.82E+00	2.95E+00	2.65E+00	1.72E+01	2.51E-01	2.10E-01	2.46E-01	1.57E-01	1.35E-01	5.82E-02	1.82E-01	2.18E-01	1.97E-01	2.86E-01	3.28E-01	2.33E-01	9.35E-01	9.24E-01	9.61E-01	8.37E-01	9.02E-01	9.19E-01	6.98E-01	3.48E-01	4.44E-01	3.44E-01	3.26E-01	3.46E-01	6.89E-01	4.11E-01	2.92E-01	3.66E-01	4.25E-01
Stroke	Left	T0	2.16E-01	1.67E-01	1.61E-01	7.84E-03	6.31E-02	6.14E-01	6.66E+01	5.95E+01	6.34E+01	4.47E+01	5.13E+01	6.04E+01	4.80E+00	4.17E+00	3.98E+00	8.33E-01	2.76E+00	1.66E+01	3.20E-01	2.48E-01	2.52E-01	3.73E-02	1.42E-01	6.04E-02	1.43E-01	1.82E-01	1.89E-01	1.17E+00	3.13E-01	2.43E-01	9.37E-01	9.37E-01	9.29E-01	7.29E-01	8.25E-01	9.11E-01	6.89E-01	3.64E-01	4.60E-01	3.44E-01	3.53E-01	3.69E-01	6.82E-01	4.05E-01	2.84E-01	3.92E-01	4.21E-01
Stroke	Left	T0	1.27E-01	6.49E-02	3.22E-01	2.65E-02	6.22E-02	6.02E-01	5.94E+01	5.56E+01	8.83E+01	4.93E+01	5.25E+01	6.51E+01	3.84E+00	2.62E+00	4.59E+00	1.75E+00	2.57E+00	1.54E+01	2.28E-01	1.46E-01	4.05E-01	8.64E-02	1.35E-01	6.51E-02	2.02E-01	3.26E-01	1.30E-01	5.15E-01	3.31E-01	2.59E-01	9.14E-01	8.56E-01	1.01E+00	7.78E-01	8.62E-01	9.24E-01	6.44E-01	3.38E-01	4.62E-01	3.37E-01	3.71E-01	3.14E-01	6.11E-01	4.01E-01	3.08E-01	3.55E-01	4.57E-01
Stroke	Left	T0	1.46E-01	1.11E-01	1.72E-01	7.45E-03	2.03E-01	6.39E-01	6.33E+01	6.08E+01	6.23E+01	4.23E+01	6.72E+01	6.25E+01	3.80E+00	3.35E+00	3.77E+00	8.51E-01	4.24E+00	1.60E+01	2.41E-01	2.04E-01	2.35E-01	3.61E-02	2.85E-01	6.25E-02	2.00E-01	2.38E-01	2.03E-01	1.14E+00	1.69E-01	2.50E-01	8.81E-01	8.40E-01	9.27E-01	6.40E-01	9.28E-01	8.88E-01	6.96E-01	3.75E-01	4.86E-01	3.63E-01	3.85E-01	3.58E-01	6.91E-01	4.24E-01	3.29E-01	4.31E-01	4.63E-01
Stroke	Left	T0	1.79E-01	1.60E-01	2.29E-01	2.98E-02	5.29E-02	6.50E-01	6.36E+01	6.25E+01	7.04E+01	4.75E+01	5.02E+01	6.13E+01	4.25E+00	4.06E+00	3.93E+00	1.87E+00	2.21E+00	1.63E+01	2.70E-01	2.53E-01	2.76E-01	8.88E-02	1.11E-01	6.13E-02	1.72E-01	1.84E-01	1.84E-01	4.87E-01	4.02E-01	2.45E-01	9.09E-01	9.08E-01	9.83E-01	7.57E-01	8.19E-01	9.06E-01	7.04E-01	3.55E-01	4.52E-01	3.25E-01	3.13E-01	3.47E-01	7.03E-01	4.24E-01	2.95E-01	3.77E-01	4.26E-01
Stroke	Left	T0	1.38E-01	2.01E-01	1.92E-01	3.50E-02	7.11E-02	6.37E-01	6.00E+01	6.85E+01	6.97E+01	4.80E+01	5.22E+01	6.19E+01	3.48E+00	4.36E+00	3.79E+00	1.92E+00	2.61E+00	1.62E+01	2.09E-01	2.99E-01	2.64E-01	9.21E-02	1.37E-01	6.19E-02	2.27E-01	1.61E-01	1.94E-01	4.72E-01	3.28E-01	2.47E-01	9.45E-01	9.54E-01	9.63E-01	8.13E-01	8.81E-01	9.32E-01	7.05E-01	3.49E-01	4.53E-01	3.31E-01	3.28E-01	3.58E-01	7.03E-01	4.29E-01	3.07E-01	3.91E-01	4.22E-01
Stroke	Left	T0	1.60E-01	1.47E-01	1.84E-01	3.88E-02	1.27E-01	6.57E-01	6.36E+01	6.02E+01	6.65E+01	5.32E+01	5.72E+01	6.09E+01	3.78E+00	3.48E+00	3.66E+00	2.02E+00	3.50E+00	1.64E+01	2.40E-01	2.09E-01	2.43E-01	1.07E-01	2.00E-01	6.09E-02	2.01E-01	2.27E-01	2.07E-01	4.44E-01	2.29E-01	2.44E-01	9.17E-01	9.20E-01	9.52E-01	7.47E-01	9.04E-01	9.05E-01	7.16E-01	3.49E-01	4.67E-01	3.08E-01	3.44E-01	3.58E-01	7.19E-01	4.32E-01	3.11E-01	3.79E-01	4.26E-01
Stroke	Left	T0	9.93E-02	1.20E-01	1.50E-01	5.36E-02	1.18E-01	5.41E-01	5.70E+01	5.80E+01	5.92E+01	5.09E+01	6.02E+01	5.74E+01	3.64E+00	3.99E+00	3.59E+00	2.74E+00	3.48E+00	1.74E+01	2.07E-01	2.31E-01	2.13E-01	1.39E-01	2.09E-01	5.74E-02	2.19E-01	1.94E-01	2.20E-01	3.15E-01	2.28E-01	2.30E-01	9.08E-01	9.31E-01	9.95E-01	8.59E-01	9.49E-01	9.34E-01	6.17E-01	3.12E-01	4.15E-01	2.97E-01	3.06E-01	3.16E-01	6.21E-01	3.82E-01	2.67E-01	3.50E-01	3.81E-01
Stroke	Left	T0	1.16E-01	1.40E-01	1.55E-01	6.62E-02	4.35E-02	5.21E-01	6.35E+01	6.49E+01	6.37E+01	5.47E+01	4.99E+01	6.03E+01	3.79E+00	4.17E+00	3.18E+00	3.10E+00	2.34E+00	1.66E+01	2.40E-01	2.71E-01	2.03E-01	1.69E-01	1.17E-01	6.03E-02	2.01E-01	1.75E-01	2.50E-01	2.69E-01	3.79E-01	2.42E-01	9.20E-01	9.43E-01	1.04E+00	8.85E-01	8.67E-01	9.39E-01	6.14E-01	3.27E-01	3.94E-01	3.17E-01	3.02E-01	3.35E-01	6.12E-01	4.03E-01	2.86E-01	3.33E-01	3.72E-01
Stroke	Left	T0	6.46E-02	5.76E-02	3.36E-01	1.00E-01	7.58E-02	6.34E-01	5.74E+01	5.62E+01	8.84E+01	6.28E+01	6.03E+01	6.64E+01	2.74E+00	2.72E+00	3.65E+00	3.22E+00	2.75E+00	1.51E+01	1.57E-01	1.53E-01	3.22E-01	2.02E-01	1.66E-01	6.64E-02	3.09E-01	3.14E-01	1.88E-01	2.50E-01	3.00E-01	2.66E-01	7.67E-01	7.45E-01	1.08E+00	8.37E-01	7.95E-01	8.83E-01	6.61E-01	3.11E-01	4.36E-01	3.14E-01	3.19E-01	3.22E-01	6.65E-01	4.17E-01	2.95E-01	3.49E-01	4.12E-01
Stroke	Left	T0	1.34E-01	1.26E-01	2.71E-01	3.88E-02	7.25E-02	6.42E-01	5.76E+01	5.84E+01	7.05E+01	4.77E+01	5.05E+01	5.87E+01	3.77E+00	3.64E+00	4.52E+00	2.23E+00	2.88E+00	1.70E+01	2.17E-01	2.13E-01	3.18E-01	1.06E-01	1.45E-01	5.87E-02	2.07E-01	2.16E-01	1.51E-01	4.00E-01	2.97E-01	2.35E-01	9.03E-01	8.84E-01	1.00E+00	7.79E-01	8.39E-01	9.07E-01	6.80E-01	3.41E-01	4.57E-01	3.31E-01	3.43E-01	3.35E-01	6.73E-01	4.27E-01	3.08E-01	3.75E-01	4.37E-01
Stroke	Left	T0	1.47E-01	9.30E-02	1.66E-01	4.36E-02	6.80E-02	5.17E-01	6.54E+01	5.79E+01	6.20E+01	5.05E+01	5.38E+01	5.89E+01	4.42E+00	3.65E+00	3.44E+00	2.42E+00	3.03E+00	1.70E+01	2.89E-01	2.12E-01	2.13E-01	1.22E-01	1.63E-01	5.89E-02	1.62E-01	2.16E-01	2.29E-01	3.63E-01	2.78E-01	2.37E-01	9.18E-01	9.02E-01	1.04E+00	8.65E-01	8.74E-01	9.26E-01	6.01E-01	3.21E-01	4.21E-01	3.02E-01	2.99E-01	3.06E-01	5.85E-01	3.65E-01	2.72E-01	3.30E-01	3.87E-01
Stroke	Left	T0	1.49E-01	9.61E-02	2.80E-01	3.92E-02	5.35E-02	6.18E-01	7.17E+01	6.21E+01	8.98E+01	5.21E+01	5.44E+01	6.88E+01	3.60E+00	3.00E+00	3.65E+00	2.10E+00	2.18E+00	1.45E+01	2.58E-01	1.86E-01	3.27E-01	1.10E-01	1.18E-01	6.88E-02	2.06E-01	2.72E-01	1.85E-01	4.20E-01	4.05E-01	2.75E-01	9.01E-01	8.70E-01	1.03E+00	7.93E-01	8.29E-01	9.18E-01	6.65E-01	3.39E-01	4.58E-01	3.37E-01	3.43E-01	3.20E-01	6.55E-01	4.10E-01	3.01E-01	3.48E-01	4.38E-01
Stroke	Left	T0	1.68E-01	7.18E-02	3.36E-01	3.96E-02	6.40E-02	6.79E-01	5.91E+01	5.01E+01	8.26E+01	4.78E+01	5.34E+01	6.25E+01	4.14E+00	2.60E+00	4.84E+00	2.08E+00	2.35E+00	1.60E+01	2.45E-01	1.30E-01	4.00E-01	9.95E-02	1.25E-01	6.25E-02	1.83E-01	3.36E-01	1.25E-01	4.34E-01	3.73E-01	2.51E-01	9.33E-01	8.72E-01	9.75E-01	7.82E-01	8.34E-01	9.15E-01	7.22E-01	3.49E-01	5.04E-01	3.60E-01	3.52E-01	3.21E-01	7.02E-01	4.02E-01	2.97E-01	3.76E-01	4.71E-01
Stroke	Left	T0	1.67E-01	1.28E-01	1.46E-01	2.65E-02	1.25E-01	5.92E-01	5.93E+01	5.67E+01	5.92E+01	4.60E+01	5.95E+01	5.75E+01	4.27E+00	3.76E+00	3.75E+00	1.71E+00	3.91E+00	1.74E+01	2.53E-01	2.13E-01	2.22E-01	7.87E-02	2.33E-01	5.75E-02	1.75E-01	2.09E-01	2.07E-01	5.38E-01	1.96E-01	2.30E-01	9.90E-01	9.52E-01	9.58E-01	8.24E-01	9.09E-01	9.43E-01	6.92E-01	3.53E-01	4.47E-01	3.16E-01	3.19E-01	3.42E-01	6.85E-01	3.83E-01	2.60E-01	3.80E-01	3.96E-01
Stroke	Left	T0	2.22E-01	1.68E-01	1.57E-01	4.04E-02	7.16E-02	6.59E-01	6.92E+01	6.24E+01	6.52E+01	5.02E+01	5.66E+01	6.23E+01	4.07E+00	3.86E+00	3.63E+00	2.05E+00	2.44E+00	1.60E+01	2.82E-01	2.41E-01	2.37E-01	1.03E-01	1.38E-01	6.23E-02	1.77E-01	1.97E-01	2.10E-01	4.37E-01	3.52E-01	2.49E-01	9.88E-01	9.46E-01	9.03E-01	8.03E-01	8.51E-01	9.20E-01	7.52E-01	3.66E-01	4.69E-01	3.12E-01	3.23E-01	3.59E-01	7.31E-01	4.00E-01	2.92E-01	3.54E-01	4.18E-01
Stroke	Left	T0	9.38E-02	3.65E-02	2.48E-01	5.36E-02	6.46E-02	4.96E-01	5.73E+01	4.98E+01	7.72E+01	5.25E+01	5.41E+01	6.04E+01	3.59E+00	2.30E+00	4.65E+00	3.02E+00	2.99E+00	1.66E+01	2.06E-01	1.15E-01	3.59E-01	1.59E-01	1.62E-01	6.04E-02	2.22E-01	3.86E-01	1.39E-01	2.79E-01	2.82E-01	2.43E-01	9.34E-01	8.64E-01	1.01E+00	8.76E-01	8.88E-01	9.38E-01	5.86E-01	2.77E-01	4.25E-01	2.90E-01	3.01E-01	2.59E-01	5.48E-01	3.42E-01	2.37E-01	2.95E-01	3.87E-01
Stroke	Left	T0	1.06E-01	1.12E-01	2.20E-01	5.45E-02	1.49E-01	6.41E-01	5.86E+01	6.09E+01	7.15E+01	5.59E+01	6.44E+01	6.30E+01	3.02E+00	3.19E+00	3.83E+00	2.47E+00	3.36E+00	1.59E+01	1.77E-01	1.94E-01	2.74E-01	1.38E-01	2.17E-01	6.30E-02	2.73E-01	2.53E-01	1.90E-01	3.48E-01	2.33E-01	2.52E-01	8.75E-01	8.62E-01	9.57E-01	7.67E-01	9.18E-01	8.89E-01	6.86E-01	3.30E-01	4.44E-01	3.15E-01	3.45E-01	3.51E-01	6.93E-01	4.35E-01	3.15E-01	3.87E-01	4.18E-01
Stroke	Left	T0	2.11E-01	1.70E-01	1.12E-01	3.94E-02	6.70E-02	6.00E-01	6.88E+01	6.40E+01	5.82E+01	4.97E+01	5.40E+01	6.06E+01	4.37E+00	4.05E+00	3.17E+00	2.32E+00	2.60E+00	1.65E+01	3.01E-01	2.59E-01	1.84E-01	1.15E-01	1.41E-01	6.06E-02	1.60E-01	1.83E-01	2.58E-01	3.82E-01	3.30E-01	2.42E-01	9.63E-01	9.40E-01	8.93E-01	7.80E-01	8.48E-01	9.07E-01	6.93E-01	3.51E-01	4.49E-01	3.23E-01	3.16E-01	3.70E-01	6.76E-01	3.99E-01	2.93E-01	3.53E-01	3.88E-01
Stroke	Left	T1	1.14E-01	1.29E-01	2.62E-01	8.24E-02	5.14E-02	6.39E-01	5.90E+01	6.06E+01	7.32E+01	5.35E+01	5.19E+01	6.09E+01	3.55E+00	3.60E+00	4.05E+00	3.11E+00	2.11E+00	1.64E+01	2.10E-01	2.18E-01	2.97E-01	1.66E-01	1.09E-01	6.09E-02	2.23E-01	2.16E-01	1.74E-01	2.69E-01	4.24E-01	2.44E-01	8.63E-01	8.91E-01	9.87E-01	8.30E-01	8.11E-01	8.95E-01	6.91E-01	3.39E-01	4.56E-01	3.64E-01	3.28E-01	3.49E-01	6.97E-01	4.32E-01	3.01E-01	3.85E-01	4.27E-01
Stroke	Left	T1	1.52E-01	1.23E-01	1.95E-01	3.79E-02	5.48E-02	5.63E-01	6.15E+01	5.76E+01	6.85E+01	4.94E+01	4.91E+01	5.90E+01	4.41E+00	3.58E+00	4.21E+00	2.12E+00	2.63E+00	1.70E+01	2.71E-01	2.07E-01	2.88E-01	1.05E-01	1.29E-01	5.90E-02	1.67E-01	2.23E-01	1.70E-01	4.22E-01	3.33E-01	2.37E-01	9.39E-01	9.63E-01	9.86E-01	8.51E-01	8.73E-01	9.40E-01	6.45E-01	3.41E-01	4.33E-01	3.24E-01	3.25E-01	3.37E-01	6.49E-01	4.01E-01	2.92E-01	3.52E-01	4.06E-01
Stroke	Left	T1	6.07E-02	2.87E-02	4.29E-01	3.80E-02	7.78E-02	6.35E-01	5.45E+01	4.92E+01	9.96E+01	5.14E+01	5.55E+01	6.76E+01	2.82E+00	1.88E+00	4.63E+00	2.45E+00	3.01E+00	1.48E+01	1.54E-01	9.24E-02	4.61E-01	1.26E-01	1.67E-01	6.76E-02	2.98E-01	4.83E-01	1.16E-01	3.58E-01	2.76E-01	2.70E-01	8.15E-01	7.63E-01	1.04E+00	7.44E-01	8.42E-01	9.07E-01	6.04E-01	3.02E-01	4.62E-01	3.06E-01	3.79E-01	2.93E-01	5.88E-01	4.00E-01	3.18E-01	3.23E-01	4.50E-01
Stroke	Left	T1	7.85E-02	5.00E-02	3.17E-01	1.53E-02	1.41E-01	6.02E-01	5.71E+01	5.07E+01	9.50E+01	4.47E+01	5.96E+01	6.73E+01	2.94E+00	2.11E+00	4.52E+00	1.28E+00	4.00E+00	1.49E+01	1.68E-01	1.07E-01	4.30E-01	5.72E-02	2.38E-01	6.73E-02	2.84E-01	4.24E-01	1.27E-01	7.40E-01	1.91E-01	2.70E-01	8.65E-01	8.68E-01	9.76E-01	7.91E-01	9.26E-01	9.24E-01	6.35E-01	3.10E-01	4.44E-01	2.94E-01	3.72E-01	2.99E-01	6.32E-01	4.06E-01	2.84E-01	3.44E-01	4.29E-01
Stroke	Left	T1	1.63E-01	1.31E-01	2.83E-01	2.63E-02	3.88E-02	6.42E-01	6.62E+01	6.34E+01	8.03E+01	4.72E+01	5.00E+01	6.55E+01	3.89E+00	3.65E+00	4.29E+00	1.67E+00	1.76E+00	1.53E+01	2.57E-01	2.32E-01	3.44E-01	7.88E-02	8.80E-02	6.55E-02	1.91E-01	2.11E-01	1.53E-01	5.53E-01	5.18E-01	2.63E-01	9.29E-01	8.95E-01	1.00E+00	7.76E-01	8.29E-01	9.26E-01	6.86E-01	3.36E-01	4.59E-01	3.30E-01	3.26E-01	3.45E-01	6.86E-01	4.22E-01	3.04E-01	3.69E-01	4.38E-01
Stroke	Left	T1	1.46E-01	1.76E-01	1.71E-01	5.21E-02	9.17E-02	6.37E-01	6.02E+01	6.40E+01	6.38E+01	4.94E+01	5.63E+01	5.96E+01	3.69E+00	4.08E+00	3.63E+00	2.52E+00	2.84E+00	1.68E+01	2.22E-01	2.61E-01	2.32E-01	1.24E-01	1.60E-01	5.96E-02	2.11E-01	1.81E-01	2.12E-01	3.48E-01	2.96E-01	2.39E-01	9.48E-01	9.53E-01	9.62E-01	8.28E-01	9.05E-01	9.31E-01	7.07E-01	3.51E-01	4.57E-01	3.27E-01	3.41E-01	3.61E-01	7.11E-01	4.28E-01	3.08E-01	3.78E-01	4.20E-01
Stroke	Left	T1	1.32E-01	1.53E-01	2.27E-01	3.83E-02	1.08E-01	6.58E-01	5.97E+01	6.35E+01	7.38E+01	5.10E+01	5.62E+01	6.23E+01	3.38E+00	3.50E+00	4.01E+00	1.87E+00	3.29E+00	1.61E+01	2.02E-01	2.22E-01	2.95E-01	9.56E-02	1.85E-01	6.23E-02	2.36E-01	2.23E-01	1.76E-01	4.83E-01	2.48E-01	2.49E-01	9.31E-01	9.47E-01	9.61E-01	8.02E-01	8.92E-01	9.24E-01	7.13E-01	3.49E-01	4.52E-01	3.29E-01	3.48E-01	3.45E-01	7.17E-01	4.36E-01	3.15E-01	3.79E-01	4.38E-01
Stroke	Left	T1	6.45E-02	1.16E-01	2.65E-01	8.64E-02	5.11E-02	5.83E-01	5.58E+01	5.94E+01	7.58E+01	5.30E+01	4.72E+01	6.08E+01	3.06E+00	4.16E+00	4.71E+00	1.96E+00	2.58E+00	1.65E+01	1.71E-01	2.47E-01	3.57E-01	1.04E-01	1.22E-01	6.08E-02	2.71E-01	1.81E-01	1.37E-01	4.57E-01	3.40E-01	2.43E-01	7.87E-01	8.53E-01	9.62E-01	1.06E+00	8.20E-01	8.98E-01	6.35E-01	3.12E-01	4.20E-01	2.98E-01	3.00E-01	3.19E-01	6.46E-01	4.28E-01	2.87E-01	3.84E-01	3.97E-01
Stroke	Left	T1	1.12E-01	6.76E-02	1.99E-01	6.67E-02	6.89E-02	5.14E-01	5.76E+01	5.27E+01	6.69E+01	5.36E+01	5.26E+01	5.74E+01	4.32E+00	3.02E+00	4.16E+00	3.03E+00	2.88E+00	1.74E+01	2.48E-01	1.59E-01	2.79E-01	1.62E-01	1.51E-01	5.74E-02	1.74E-01	2.79E-01	1.74E-01	2.76E-01	2.95E-01	2.30E-01	9.12E-01	9.07E-01	1.03E+00	9.06E-01	9.36E-01	9.46E-01	5.83E-01	3.03E-01	4.19E-01	3.04E-01	3.25E-01	2.88E-01	5.72E-01	3.65E-01	2.80E-01	3.14E-01	3.85E-01
Stroke	Left	T1	3.72E-02	5.85E-02	3.77E-01	4.95E-02	1.32E-01	6.53E-01	5.75E+01	5.65E+01	9.31E+01	6.13E+01	6.78E+01	7.09E+01	2.13E+00	2.47E+00	4.27E+00	2.24E+00	3.00E+00	1.41E+01	1.22E-01	1.40E-01	3.97E-01	1.37E-01	2.03E-01	7.09E-02	4.13E-01	3.48E-01	1.41E-01	3.86E-01	2.65E-01	2.84E-01	6.80E-01	7.76E-01	1.03E+00	7.40E-01	9.12E-01	8.88E-01	6.57E-01	2.99E-01	4.26E-01	3.29E-01	3.28E-01	3.14E-01	6.62E-01	4.49E-01	3.06E-01	4.08E-01	4.36E-01
Stroke	Left	T1	1.72E-01	1.40E-01	2.12E-01	4.04E-02	8.86E-02	6.53E-01	6.30E+01	5.91E+01	6.82E+01	4.74E+01	5.39E+01	5.99E+01	4.12E+00	3.53E+00	4.12E+00	2.16E+00	2.75E+00	1.67E+01	2.60E-01	2.09E-01	2.81E-01	1.03E-01	1.48E-01	5.99E-02	1.79E-01	2.24E-01	1.74E-01	4.14E-01	3.11E-01	2.40E-01	9.17E-01	9.24E-01	9.54E-01	7.90E-01	8.96E-01	9.13E-01	7.07E-01	3.59E-01	4.72E-01	3.43E-01	3.38E-01	3.53E-01	7.10E-01	4.15E-01	3.04E-01	3.96E-01	4.33E-01
Stroke	Left	T1	1.27E-01	9.99E-02	1.54E-01	8.05E-02	1.12E-01	5.73E-01	5.90E+01	5.74E+01	6.27E+01	5.62E+01	5.85E+01	5.87E+01	3.61E+00	3.56E+00	3.08E+00	3.34E+00	3.46E+00	1.70E+01	2.13E-01	2.05E-01	1.93E-01	1.87E-01	2.02E-01	5.87E-02	2.18E-01	2.24E-01	2.61E-01	2.43E-01	2.30E-01	2.34E-01	9.30E-01	8.84E-01	1.02E+00	8.43E-01	9.10E-01	9.17E-01	6.62E-01	3.44E-01	4.35E-01	3.15E-01	3.52E-01	3.37E-01	6.40E-01	4.09E-01	2.96E-01	3.33E-01	4.08E-01
Stroke	Left	T1	1.28E-01	8.72E-02	2.75E-01	3.14E-02	3.33E-02	5.55E-01	7.16E+01	6.37E+01	9.80E+01	5.00E+01	5.14E+01	7.11E+01	3.77E+00	2.97E+00	3.58E+00	2.02E+00	1.72E+00	1.41E+01	2.70E-01	1.89E-01	3.51E-01	1.01E-01	8.84E-02	7.11E-02	1.94E-01	2.72E-01	1.81E-01	4.45E-01	5.30E-01	2.84E-01	9.03E-01	8.84E-01	1.04E+00	8.10E-01	8.33E-01	9.30E-01	6.10E-01	3.18E-01	4.34E-01	3.36E-01	2.81E-01	3.10E-01	6.03E-01	3.72E-01	2.55E-01	3.48E-01	3.91E-01
Stroke	Left	T1	1.90E-01	7.66E-02	2.71E-01	3.65E-02	7.41E-02	6.48E-01	6.35E+01	5.24E+01	7.24E+01	4.66E+01	5.19E+01	6.00E+01	4.39E+00	2.68E+00	4.59E+00	2.11E+00	2.89E+00	1.67E+01	2.79E-01	1.40E-01	3.33E-01	9.81E-02	1.50E-01	6.00E-02	1.64E-01	3.20E-01	1.45E-01	4.28E-01	2.94E-01	2.40E-01	9.43E-01	8.76E-01	9.84E-01	7.80E-01	8.38E-01	9.16E-01	7.03E-01	3.63E-01	4.92E-01	3.67E-01	3.45E-01	3.25E-01	6.74E-01	3.86E-01	2.81E-01	3.77E-01	4.56E-01
Stroke	Left	T1	1.64E-01	1.22E-01	1.13E-01	5.45E-02	1.39E-01	5.92E-01	6.23E+01	5.99E+01	5.56E+01	5.08E+01	6.18E+01	5.88E+01	4.02E+00	3.47E+00	2.84E+00	2.61E+00	4.07E+00	1.70E+01	2.50E-01	2.08E-01	1.58E-01	1.33E-01	2.52E-01	5.88E-02	1.87E-01	2.29E-01	2.98E-01	3.34E-01	1.85E-01	2.36E-01	9.83E-01	9.46E-01	9.75E-01	8.48E-01	9.15E-01	9.39E-01	6.98E-01	3.55E-01	4.61E-01	3.14E-01	3.31E-01	3.44E-01	6.83E-01	3.85E-01	2.82E-01	3.59E-01	4.00E-01
Stroke	Left	T1	1.83E-01	2.08E-01	1.67E-01	4.14E-02	4.44E-02	6.44E-01	6.47E+01	6.64E+01	6.45E+01	4.85E+01	5.07E+01	6.13E+01	4.15E+00	4.29E+00	3.77E+00	2.22E+00	1.89E+00	1.63E+01	2.68E-01	2.85E-01	2.44E-01	1.08E-01	9.58E-02	6.13E-02	1.77E-01	1.67E-01	2.01E-01	4.00E-01	4.78E-01	2.45E-01	9.49E-01	9.72E-01	9.23E-01	8.01E-01	8.28E-01	9.22E-01	7.34E-01	3.67E-01	4.60E-01	3.24E-01	3.21E-01	3.60E-01	7.27E-01	4.12E-01	3.05E-01	3.60E-01	4.10E-01
Stroke	Left	T1	9.17E-02	5.76E-02	1.79E-01	9.35E-02	1.24E-01	5.46E-01	5.61E+01	5.34E+01	6.35E+01	5.77E+01	6.22E+01	5.89E+01	3.44E+00	2.81E+00	3.67E+00	3.38E+00	3.67E+00	1.70E+01	1.93E-01	1.50E-01	2.33E-01	1.95E-01	2.29E-01	5.89E-02	2.35E-01	3.04E-01	2.09E-01	2.39E-01	2.11E-01	2.36E-01	9.09E-01	8.58E-01	1.03E+00	9.20E-01	9.39E-01	9.39E-01	6.17E-01	3.05E-01	4.35E-01	3.01E-01	3.20E-01	2.93E-01	6.00E-01	3.70E-01	2.68E-01	3.17E-01	3.96E-01
Stroke	Left	T1	1.17E-01	1.22E-01	1.99E-01	5.32E-02	1.27E-01	6.19E-01	5.84E+01	6.18E+01	7.11E+01	5.46E+01	6.73E+01	6.33E+01	3.26E+00	3.12E+00	3.72E+00	2.42E+00	3.27E+00	1.58E+01	1.90E-01	1.93E-01	2.65E-01	1.32E-01	2.20E-01	6.33E-02	2.49E-01	2.59E-01	1.98E-01	3.60E-01	2.37E-01	2.54E-01	9.18E-01	9.22E-01	9.58E-01	8.14E-01	8.97E-01	9.11E-01	6.72E-01	3.40E-01	4.48E-01	3.25E-01	3.59E-01	3.44E-01	6.83E-01	4.28E-01	3.00E-01	3.66E-01	4.16E-01
Stroke	Left	T1	2.99E-01	1.19E-01	1.02E-01	2.98E-02	9.93E-02	6.49E-01	7.60E+01	5.85E+01	5.89E+01	4.97E+01	5.60E+01	6.18E+01	4.49E+00	3.35E+00	3.08E+00	2.05E+00	3.21E+00	1.62E+01	3.41E-01	1.96E-01	1.81E-01	1.02E-01	1.80E-01	6.18E-02	1.47E-01	2.40E-01	2.67E-01	4.35E-01	2.56E-01	2.47E-01	9.84E-01	8.79E-01	8.18E-01	7.09E-01	8.57E-01	8.83E-01	7.40E-01	3.80E-01	4.85E-01	3.42E-01	3.45E-01	3.62E-01	7.06E-01	3.95E-01	2.82E-01	3.59E-01	4.32E-01
Stroke	Right	T0	1.25E-01	1.31E-01	2.18E-01	3.34E-02	8.30E-02	5.91E-01	5.78E+01	5.93E+01	6.41E+01	4.65E+01	5.26E+01	5.76E+01	3.87E+00	4.07E+00	4.43E+00	2.00E+00	3.00E+00	1.74E+01	2.24E-01	2.42E-01	2.84E-01	9.31E-02	1.58E-01	5.76E-02	2.00E-01	1.87E-01	1.62E-01	4.54E-01	2.79E-01	2.30E-01	9.14E-01	9.09E-01	1.00E+00	8.33E-01	9.00E-01	9.28E-01	6.63E-01	3.31E-01	4.33E-01	3.35E-01	3.18E-01	3.41E-01	6.60E-01	4.11E-01	2.77E-01	3.87E-01	4.08E-01
Stroke	Right	T0	1.69E-01	2.06E-01	1.68E-01	4.00E-02	8.75E-02	6.71E-01	6.37E+01	6.72E+01	5.90E+01	4.90E+01	5.20E+01	5.98E+01	4.17E+00	4.08E+00	3.54E+00	1.97E+00	2.97E+00	1.67E+01	2.66E-01	2.74E-01	2.09E-01	9.64E-02	1.55E-01	5.98E-02	1.80E-01	1.81E-01	2.25E-01	4.64E-01	2.89E-01	2.42E-01	9.11E-01	9.67E-01	9.67E-01	8.02E-01	8.63E-01	9.20E-01	7.21E-01	3.72E-01	4.57E-01	3.26E-01	3.49E-01	3.74E-01	7.44E-01	4.42E-01	3.13E-01	3.81E-01	4.22E-01
Stroke	Right	T0	1.20E-01	1.12E-01	1.07E-01	5.51E-02	3.29E-02	4.27E-01	6.19E+01	6.29E+01	5.90E+01	5.59E+01	5.06E+01	5.89E+01	3.90E+00	4.03E+00	3.57E+00	3.22E+00	2.26E+00	1.70E+01	2.42E-01	2.53E-01	2.11E-01	1.80E-01	1.14E-01	5.89E-02	1.95E-01	1.86E-01	2.20E-01	2.55E-01	3.92E-01	2.36E-01	1.01E+00	9.75E-01	9.85E-01	9.11E-01	8.76E-01	9.62E-01	5.72E-01	2.80E-01	3.58E-01	2.43E-01	2.58E-01	2.95E-01	5.63E-01	3.34E-01	2.58E-01	2.70E-01	3.21E-01
Stroke	Right	T0	1.80E-01	1.40E-01	1.56E-01	7.54E-02	2.67E-02	5.77E-01	6.42E+01	6.40E+01	6.20E+01	5.34E+01	4.72E+01	6.00E+01	4.49E+00	3.85E+00	3.66E+00	2.98E+00	1.67E+00	1.67E+01	2.88E-01	2.47E-01	2.27E-01	1.59E-01	7.88E-02	6.00E-02	1.58E-01	1.95E-01	2.11E-01	2.83E-01	5.53E-01	2.40E-01	9.55E-01	9.32E-01	9.76E-01	8.97E-01	8.11E-01	9.33E-01	6.67E-01	3.51E-01	4.31E-01	3.37E-01	2.99E-01	3.47E-01	6.66E-01	3.97E-01	3.05E-01	3.34E-01	4.00E-01
Stroke	Right	T0	1.38E-01	8.06E-02	1.50E-01	9.03E-02	1.11E-01	5.70E-01	6.02E+01	5.32E+01	5.69E+01	5.49E+01	5.71E+01	5.67E+01	4.08E+00	3.02E+00	3.60E+00	3.47E+00	3.47E+00	1.76E+01	2.46E-01	1.60E-01	2.05E-01	1.91E-01	1.98E-01	5.67E-02	1.85E-01	2.78E-01	2.21E-01	2.34E-01	2.31E-01	2.27E-01	9.33E-01	9.09E-01	9.98E-01	9.07E-01	9.40E-01	9.39E-01	6.54E-01	3.33E-01	4.47E-01	3.12E-01	3.33E-01	3.17E-01	6.52E-01	3.85E-01	2.88E-01	3.40E-01	4.09E-01
Stroke	Right	T0	1.07E-01	9.00E-02	2.23E-01	3.51E-02	1.02E-01	5.58E-01	6.34E+01	5.55E+01	7.38E+01	5.09E+01	5.72E+01	6.15E+01	3.32E+00	3.10E+00	4.17E+00	2.30E+00	3.36E+00	1.63E+01	2.11E-01	1.72E-01	3.08E-01	1.17E-01	1.92E-01	6.15E-02	2.38E-01	2.68E-01	1.66E-01	3.84E-01	2.41E-01	2.47E-01	8.96E-01	9.05E-01	9.81E-01	7.89E-01	9.05E-01	9.13E-01	6.25E-01	2.98E-01	4.19E-01	2.87E-01	3.16E-01	2.94E-01	6.14E-01	3.77E-01	2.50E-01	3.30E-01	3.87E-01
Stroke	Right	T0	1.24E-01	2.07E-01	1.11E-01	6.82E-02	4.02E-02	5.51E-01	5.93E+01	6.97E+01	5.87E+01	5.20E+01	4.96E+01	5.95E+01	3.65E+00	4.69E+00	3.29E+00	3.10E+00	2.08E+00	1.68E+01	2.16E-01	3.27E-01	1.93E-01	1.61E-01	1.03E-01	5.95E-02	2.15E-01	1.44E-01	2.46E-01	2.71E-01	4.30E-01	2.38E-01	9.55E-01	9.79E-01	9.12E-01	8.72E-01	8.57E-01	9.31E-01	6.58E-01	3.46E-01	4.03E-01	3.06E-01	2.96E-01	3.58E-01	6.70E-01	4.20E-01	3.15E-01	3.58E-01	3.74E-01
Stroke	Right	T0	1.06E-01	8.29E-02	2.26E-01	6.01E-02	9.25E-02	5.68E-01	5.52E+01	5.54E+01	7.14E+01	5.10E+01	5.84E+01	5.92E+01	3.70E+00	2.87E+00	4.27E+00	2.84E+00	3.20E+00	1.69E+01	2.04E-01	1.59E-01	3.05E-01	1.45E-01	1.87E-01	5.92E-02	2.15E-01	2.94E-01	1.63E-01	3.02E-01	2.54E-01	2.37E-01	9.21E-01	9.27E-01	9.99E-01	8.56E-01	8.96E-01	9.32E-01	6.34E-01	3.13E-01	4.36E-01	3.09E-01	3.26E-01	3.02E-01	6.41E-01	3.96E-01	2.80E-01	3.31E-01	4.06E-01
Stroke	Right	T0	7.47E-02	1.16E-01	3.05E-01	3.88E-02	8.87E-02	6.23E-01	6.12E+01	5.95E+01	8.53E+01	5.81E+01	5.46E+01	6.51E+01	2.86E+00	3.56E+00	3.82E+00	2.04E+00	3.08E+00	1.54E+01	1.75E-01	2.12E-01	3.26E-01	1.19E-01	1.68E-01	6.51E-02	2.88E-01	2.22E-01	1.77E-01	4.31E-01	2.71E-01	2.61E-01	8.09E-01	8.93E-01	1.06E+00	7.34E-01	8.68E-01	9.08E-01	6.44E-01	3.29E-01	4.31E-01	3.31E-01	3.32E-01	3.35E-01	6.52E-01	4.62E-01	2.79E-01	3.91E-01	4.10E-01
Stroke	Right	T0	9.29E-02	7.42E-02	2.19E-01	1.02E-01	5.63E-02	5.44E-01	5.48E+01	5.41E+01	7.88E+01	5.76E+01	5.06E+01	6.09E+01	3.53E+00	3.27E+00	4.41E+00	2.68E+00	2.53E+00	1.64E+01	1.93E-01	1.77E-01	3.47E-01	1.54E-01	1.28E-01	6.09E-02	2.29E-01	2.52E-01	1.48E-01	3.16E-01	3.44E-01	2.44E-01	8.85E-01	8.48E-01	9.34E-01	1.03E+00	8.84E-01	9.18E-01	6.38E-01	3.13E-01	4.30E-01	3.33E-01	3.05E-01	3.17E-01	6.27E-01	3.97E-01	2.66E-01	3.46E-01	4.10E-01
Stroke	Right	T0	1.96E-01	1.73E-01	1.28E-01	3.76E-02	6.14E-02	5.97E-01	6.53E+01	6.38E+01	5.77E+01	5.14E+01	5.24E+01	5.96E+01	4.43E+00	4.15E+00	3.47E+00	2.26E+00	2.47E+00	1.68E+01	2.89E-01	2.65E-01	2.00E-01	1.16E-01	1.30E-01	5.96E-02	1.60E-01	1.77E-01	2.30E-01	3.91E-01	3.52E-01	2.38E-01	9.78E-01	9.62E-01	9.36E-01	7.89E-01	8.68E-01	9.29E-01	6.87E-01	3.47E-01	4.23E-01	2.97E-01	3.26E-01	3.58E-01	6.95E-01	4.01E-01	3.00E-01	3.41E-01	3.78E-01
Stroke	Right	T0	1.82E-01	9.85E-02	1.88E-01	5.27E-02	8.38E-02	6.05E-01	7.12E+01	6.45E+01	6.84E+01	5.43E+01	5.85E+01	6.44E+01	4.00E+00	3.03E+00	3.34E+00	2.50E+00	2.67E+00	1.55E+01	2.85E-01	1.95E-01	2.29E-01	1.36E-01	1.56E-01	6.44E-02	1.79E-01	2.66E-01	2.31E-01	3.46E-01	3.15E-01	2.57E-01	9.39E-01	8.73E-01	1.01E+00	8.16E-01	8.99E-01	9.21E-01	6.72E-01	3.40E-01	4.61E-01	3.19E-01	3.57E-01	3.30E-01	6.54E-01	3.92E-01	2.95E-01	3.37E-01	4.29E-01
Stroke	Right	T1	1.27E-01	2.17E-01	1.14E-01	5.64E-02	7.42E-02	5.89E-01	6.05E+01	7.05E+01	5.98E+01	5.20E+01	5.66E+01	6.09E+01	3.71E+00	4.28E+00	2.97E+00	2.65E+00	2.80E+00	1.64E+01	2.25E-01	3.01E-01	1.78E-01	1.38E-01	1.58E-01	6.09E-02	2.09E-01	1.64E-01	2.78E-01	3.26E-01	3.01E-01	2.44E-01	9.25E-01	1.00E+00	9.37E-01	8.52E-01	8.71E-01	9.32E-01	6.66E-01	3.52E-01	4.08E-01	3.13E-01	3.06E-01	3.56E-01	6.93E-01	4.25E-01	2.91E-01	3.59E-01	3.72E-01
Stroke	Right	T1	1.80E-01	2.16E-01	1.57E-01	3.91E-02	7.61E-02	6.69E-01	6.86E+01	6.81E+01	6.26E+01	5.03E+01	5.34E+01	6.23E+01	3.97E+00	3.89E+00	3.46E+00	2.16E+00	2.58E+00	1.61E+01	2.72E-01	2.65E-01	2.16E-01	1.09E-01	1.38E-01	6.23E-02	1.84E-01	1.89E-01	2.28E-01	4.11E-01	3.35E-01	2.49E-01	9.19E-01	9.90E-01	9.25E-01	7.59E-01	8.52E-01	9.12E-01	7.31E-01	3.62E-01	4.65E-01	3.20E-01	3.55E-01	3.60E-01	7.37E-01	4.24E-01	3.08E-01	3.54E-01	4.22E-01
Stroke	Right	T1	1.70E-01	8.31E-02	6.79E-02	4.83E-02	1.89E-02	3.88E-01	7.24E+01	6.56E+01	5.96E+01	5.83E+01	5.06E+01	6.30E+01	4.10E+00	3.66E+00	3.28E+00	2.97E+00	1.87E+00	1.59E+01	2.96E-01	2.40E-01	1.96E-01	1.73E-01	9.45E-02	6.30E-02	1.72E-01	2.07E-01	2.45E-01	2.76E-01	4.85E-01	2.51E-01	1.03E+00	8.74E-01	8.18E-01	8.18E-01	7.66E-01	8.88E-01	5.80E-01	3.00E-01	3.66E-01	2.70E-01	2.35E-01	2.94E-01	5.53E-01	3.30E-01	2.29E-01	2.65E-01	3.23E-01
Stroke	Right	T1	1.25E-01	1.56E-01	1.16E-01	7.41E-02	6.52E-02	5.36E-01	6.03E+01	6.39E+01	5.64E+01	5.45E+01	5.12E+01	5.80E+01	3.93E+00	4.33E+00	3.13E+00	3.16E+00	2.69E+00	1.72E+01	2.37E-01	2.77E-01	1.76E-01	1.72E-01	1.38E-01	5.80E-02	1.94E-01	1.68E-01	2.62E-01	2.63E-01	3.22E-01	2.32E-01	9.46E-01	9.56E-01	9.91E-01	8.98E-01	9.14E-01	9.44E-01	6.35E-01	3.35E-01	4.17E-01	3.15E-01	2.86E-01	3.36E-01	6.45E-01	3.92E-01	2.81E-01	3.52E-01	3.87E-01
Stroke	Right	T1	8.61E-02	9.40E-02	2.12E-01	7.26E-02	1.17E-01	5.81E-01	5.31E+01	5.48E+01	6.41E+01	5.36E+01	5.91E+01	5.72E+01	3.53E+00	3.37E+00	3.92E+00	3.10E+00	3.56E+00	1.75E+01	1.88E-01	1.85E-01	2.51E-01	1.66E-01	2.10E-01	5.72E-02	2.31E-01	2.42E-01	1.91E-01	2.70E-01	2.22E-01	2.29E-01	8.64E-01	8.95E-01	1.04E+00	8.65E-01	9.27E-01	9.27E-01	6.41E-01	3.26E-01	4.26E-01	3.20E-01	3.23E-01	3.27E-01	6.42E-01	4.10E-01	2.96E-01	3.54E-01	4.00E-01
Stroke	Right	T1	1.26E-01	1.20E-01	2.42E-01	4.37E-02	9.93E-02	6.30E-01	5.84E+01	5.85E+01	6.73E+01	5.06E+01	5.53E+01	5.88E+01	3.71E+00	3.74E+00	4.03E+00	2.52E+00	3.01E+00	1.70E+01	2.17E-01	2.19E-01	2.71E-01	1.27E-01	1.66E-01	5.88E-02	2.11E-01	2.08E-01	1.81E-01	3.46E-01	2.77E-01	2.35E-01	9.00E-01	8.83E-01	1.02E+00	7.66E-01	9.02E-01	9.13E-01	6.72E-01	3.45E-01	4.56E-01	3.22E-01	3.39E-01	3.45E-01	6.72E-01	4.16E-01	3.01E-01	3.72E-01	4.15E-01
Stroke	Right	T1	1.10E-01	1.72E-01	1.45E-01	4.81E-02	8.14E-02	5.57E-01	5.51E+01	6.33E+01	5.80E+01	4.75E+01	5.28E+01	5.62E+01	3.70E+00	4.45E+00	3.66E+00	2.67E+00	3.33E+00	1.78E+01	2.04E-01	2.81E-01	2.13E-01	1.27E-01	1.75E-01	5.62E-02	2.18E-01	1.64E-01	2.18E-01	3.30E-01	2.50E-01	2.27E-01	9.29E-01	9.58E-01	9.75E-01	8.45E-01	8.74E-01	9.27E-01	6.39E-01	3.20E-01	4.08E-01	3.08E-01	3.04E-01	3.47E-01	6.56E-01	4.17E-01	2.95E-01	3.61E-01	3.78E-01
Stroke	Right	T1	1.18E-01	6.42E-02	2.84E-01	5.73E-02	5.85E-02	5.81E-01	6.03E+01	5.52E+01	7.89E+01	5.40E+01	5.23E+01	6.23E+01	3.57E+00	2.65E+00	4.50E+00	2.70E+00	2.63E+00	1.60E+01	2.16E-01	1.46E-01	3.55E-01	1.45E-01	1.38E-01	6.23E-02	2.19E-01	3.23E-01	1.43E-01	3.17E-01	3.27E-01	2.49E-01	9.23E-01	8.74E-01	1.02E+00	8.44E-01	8.50E-01	9.30E-01	6.37E-01	3.22E-01	4.56E-01	3.21E-01	3.33E-01	3.02E-01	6.12E-01	3.79E-01	2.93E-01	3.25E-01	4.40E-01
Stroke	Right	T1	9.90E-02	1.03E-01	2.80E-01	6.24E-02	9.39E-02	6.39E-01	5.87E+01	5.97E+01	8.63E+01	6.01E+01	5.75E+01	6.52E+01	3.35E+00	3.29E+00	3.50E+00	2.28E+00	2.93E+00	1.53E+01	1.96E-01	1.97E-01	3.02E-01	1.37E-01	1.68E-01	6.52E-02	2.38E-01	2.44E-01	2.00E-01	3.76E-01	2.84E-01	2.60E-01	8.45E-01	8.71E-01	1.05E+00	8.17E-01	8.80E-01	9.13E-01	6.66E-01	3.52E-01	4.70E-01	3.16E-01	3.50E-01	3.53E-01	6.69E-01	4.34E-01	3.09E-01	3.80E-01	4.11E-01
Stroke	Right	T1	1.03E-01	9.30E-02	2.46E-01	6.24E-02	7.60E-02	5.81E-01	5.77E+01	5.63E+01	7.47E+01	5.13E+01	5.45E+01	6.03E+01	3.35E+00	3.29E+00	4.37E+00	2.76E+00	2.80E+00	1.66E+01	1.94E-01	1.85E-01	3.27E-01	1.42E-01	1.53E-01	6.03E-02	2.41E-01	2.48E-01	1.55E-01	3.11E-01	3.03E-01	2.42E-01	9.25E-01	9.06E-01	1.01E+00	8.78E-01	9.01E-01	9.39E-01	6.41E-01	3.26E-01	4.36E-01	3.29E-01	3.40E-01	3.27E-01	6.39E-01	4.10E-01	2.94E-01	3.54E-01	4.18E-01
Stroke	Right	T1	1.67E-01	1.83E-01	1.42E-01	4.85E-02	6.19E-02	6.03E-01	6.10E+01	6.32E+01	6.01E+01	5.00E+01	5.33E+01	5.87E+01	3.87E+00	4.51E+00	3.69E+00	2.53E+00	2.44E+00	1.70E+01	2.36E-01	2.85E-01	2.22E-01	1.27E-01	1.30E-01	5.87E-02	1.97E-01	1.58E-01	2.11E-01	3.44E-01	3.54E-01	2.34E-01	9.88E-01	9.54E-01	9.33E-01	8.17E-01	8.67E-01	9.29E-01	6.97E-01	3.48E-01	4.33E-01	3.07E-01	3.21E-01	3.61E-01	7.00E-01	4.13E-01	3.06E-01	3.58E-01	3.91E-01
Stroke	Right	T1	1.60E-01	7.60E-02	2.02E-01	5.05E-02	1.07E-01	5.95E-01	6.94E+01	5.85E+01	6.95E+01	5.49E+01	5.94E+01	6.33E+01	3.86E+00	2.73E+00	3.63E+00	2.40E+00	3.18E+00	1.58E+01	2.68E-01	1.60E-01	2.52E-01	1.32E-01	1.89E-01	6.33E-02	1.91E-01	3.10E-01	2.08E-01	3.63E-01	2.56E-01	2.55E-01	9.25E-01	8.76E-01	1.01E+00	8.27E-01	9.16E-01	9.23E-01	6.59E-01	3.32E-01	4.69E-01	3.30E-01	3.42E-01	3.13E-01	6.39E-01	3.76E-01	2.76E-01	3.44E-01	4.35E-01
BTCH_HC	Left	T0	7.47E-02	3.63E-02	3.51E-01	2.87E-02	8.45E-02	5.75E-01	5.46E+01	5.09E+01	9.29E+01	4.91E+01	5.55E+01	6.52E+01	3.29E+00	2.09E+00	4.64E+00	1.91E+00	3.40E+00	1.53E+01	1.80E-01	1.07E-01	4.31E-01	9.39E-02	1.89E-01	6.52E-02	2.49E-01	4.27E-01	1.22E-01	4.73E-01	2.39E-01	2.61E-01	8.55E-01	8.24E-01	1.04E+00	7.99E-01	8.74E-01	9.29E-01	5.89E-01	2.85E-01	4.37E-01	2.77E-01	3.40E-01	2.69E-01	5.69E-01	3.72E-01	2.59E-01	3.07E-01	4.07E-01
BTCH_HC	Left	T0	1.22E-01	1.05E-01	1.46E-01	4.17E-02	7.77E-02	4.93E-01	6.41E+01	6.07E+01	6.29E+01	5.34E+01	5.64E+01	6.01E+01	3.98E+00	3.70E+00	3.50E+00	2.35E+00	3.10E+00	1.66E+01	2.55E-01	2.25E-01	2.20E-01	1.25E-01	1.75E-01	6.01E-02	1.88E-01	2.11E-01	2.25E-01	3.73E-01	2.67E-01	2.42E-01	9.52E-01	9.34E-01	1.01E+00	8.74E-01	9.28E-01	9.48E-01	5.86E-01	2.94E-01	3.99E-01	2.78E-01	2.86E-01	2.98E-01	5.84E-01	3.68E-01	2.56E-01	3.19E-01	3.55E-01
BTCH_HC	Left	T0	1.32E-01	1.18E-01	2.87E-01	5.20E-02	5.61E-02	6.45E-01	6.24E+01	6.16E+01	8.65E+01	5.05E+01	5.56E+01	6.54E+01	3.54E+00	3.25E+00	3.83E+00	2.46E+00	2.21E+00	1.53E+01	2.21E-01	2.00E-01	3.32E-01	1.24E-01	1.23E-01	6.54E-02	2.20E-01	2.46E-01	1.74E-01	3.56E-01	3.94E-01	2.61E-01	8.89E-01	8.83E-01	9.89E-01	8.04E-01	8.14E-01	9.01E-01	6.79E-01	3.63E-01	4.65E-01	3.40E-01	3.31E-01	3.53E-01	6.75E-01	4.17E-01	3.02E-01	3.73E-01	4.25E-01
BTCH_HC	Left	T0	1.57E-01	1.06E-01	2.53E-01	3.57E-02	5.21E-02	6.04E-01	6.17E+01	5.96E+01	7.04E+01	4.87E+01	5.35E+01	6.08E+01	4.17E+00	3.61E+00	4.39E+00	1.95E+00	2.31E+00	1.64E+01	2.57E-01	2.15E-01	3.09E-01	9.51E-02	1.24E-01	6.08E-02	1.78E-01	2.17E-01	1.58E-01	4.63E-01	3.71E-01	2.42E-01	9.26E-01	8.68E-01	1.01E+00	8.23E-01	8.32E-01	9.18E-01	6.69E-01	3.41E-01	4.50E-01	3.27E-01	3.39E-01	3.34E-01	6.52E-01	4.00E-01	2.93E-01	3.51E-01	4.25E-01
BTCH_HC	Left	T0	7.10E-02	9.23E-02	3.94E-01	3.30E-02	6.05E-02	6.50E-01	5.99E+01	6.61E+01	1.23E+02	5.73E+01	6.49E+01	8.05E+01	2.39E+00	2.80E+00	3.71E+00	1.49E+00	2.03E+00	1.24E+01	1.43E-01	1.85E-01	4.55E-01	8.53E-02	1.32E-01	8.05E-02	3.58E-01	2.92E-01	1.47E-01	6.09E-01	4.22E-01	3.20E-01	8.56E-01	8.59E-01	1.02E+00	7.98E-01	8.35E-01	9.25E-01	6.56E-01	3.18E-01	4.47E-01	3.49E-01	3.43E-01	3.24E-01	6.62E-01	4.45E-01	3.17E-01	3.99E-01	4.64E-01
BTCH_HC	Left	T0	6.11E-02	5.30E-02	4.09E-01	1.75E-02	1.04E-01	6.45E-01	5.35E+01	5.36E+01	1.11E+02	4.53E+01	5.44E+01	7.33E+01	2.32E+00	2.19E+00	4.83E+00	1.26E+00	3.05E+00	1.37E+01	1.24E-01	1.18E-01	5.35E-01	5.72E-02	1.66E-01	7.33E-02	3.82E-01	4.08E-01	9.86E-02	7.48E-01	2.75E-01	2.96E-01	8.47E-01	8.42E-01	9.64E-01	7.46E-01	9.23E-01	9.16E-01	6.50E-01	2.92E-01	4.54E-01	3.37E-01	3.60E-01	2.90E-01	6.37E-01	4.18E-01	2.92E-01	3.98E-01	4.87E-01
BTCH_HC	Left	T0	1.10E-01	1.14E-01	2.49E-01	3.27E-02	6.06E-02	5.66E-01	6.21E+01	6.09E+01	6.79E+01	4.80E+01	5.27E+01	6.01E+01	3.96E+00	3.92E+00	4.17E+00	2.18E+00	2.42E+00	1.67E+01	2.46E-01	2.39E-01	2.83E-01	1.04E-01	1.28E-01	6.01E-02	1.90E-01	1.94E-01	1.72E-01	4.12E-01	3.56E-01	2.40E-01	8.37E-01	8.57E-01	1.04E+00	8.00E-01	8.70E-01	8.99E-01	6.24E-01	3.41E-01	4.27E-01	3.18E-01	3.36E-01	3.38E-01	6.23E-01	4.05E-01	2.94E-01	3.59E-01	4.03E-01
BTCH_HC	Left	T0	7.81E-02	9.90E-02	1.66E-01	1.00E-01	9.78E-02	5.41E-01	5.81E+01	6.03E+01	6.83E+01	6.09E+01	6.41E+01	6.24E+01	2.89E+00	3.28E+00	3.43E+00	3.40E+00	3.01E+00	1.60E+01	1.68E-01	1.98E-01	2.35E-01	2.07E-01	1.93E-01	6.24E-02	2.88E-01	2.45E-01	2.23E-01	2.34E-01	2.68E-01	2.50E-01	8.97E-01	9.21E-01	9.98E-01	9.29E-01	9.21E-01	9.37E-01	6.06E-01	3.19E-01	4.19E-01	3.19E-01	3.21E-01	3.27E-01	6.22E-01	3.97E-01	3.03E-01	3.64E-01	3.92E-01
BTCH_HC	Left	T0	6.93E-02	7.67E-02	2.97E-01	4.26E-02	1.92E-02	5.05E-01	5.16E+01	5.59E+01	8.77E+01	4.65E+01	4.41E+01	6.26E+01	3.28E+00	3.31E+00	5.17E+00	2.90E+00	1.32E+00	1.60E+01	1.69E-01	1.85E-01	4.53E-01	1.35E-01	5.81E-02	6.26E-02	2.54E-01	2.47E-01	1.06E-01	3.00E-01	7.09E-01	2.50E-01	9.08E-01	9.13E-01	1.01E+00	8.55E-01	8.70E-01	9.47E-01	5.69E-01	2.71E-01	3.97E-01	2.96E-01	2.87E-01	2.80E-01	5.71E-01	3.73E-01	2.65E-01	3.13E-01	3.85E-01
BTCH_HC	Left	T0	3.95E-02	3.90E-02	4.44E-01	4.86E-02	5.29E-02	6.24E-01	5.03E+01	5.27E+01	1.15E+02	5.04E+01	5.35E+01	7.28E+01	2.05E+00	2.14E+00	4.57E+00	2.55E+00	2.44E+00	1.37E+01	1.03E-01	1.12E-01	5.26E-01	1.28E-01	1.30E-01	7.28E-02	4.42E-01	4.20E-01	1.06E-01	3.47E-01	3.61E-01	2.95E-01	8.14E-01	7.88E-01	1.02E+00	8.12E-01	8.11E-01	9.19E-01	6.02E-01	2.81E-01	4.36E-01	3.25E-01	3.23E-01	2.89E-01	5.92E-01	4.09E-01	2.89E-01	3.57E-01	4.37E-01
BTCH_HC	Left	T0	1.37E-01	1.27E-01	2.18E-01	5.47E-02	8.61E-02	6.23E-01	6.34E+01	6.25E+01	7.24E+01	5.64E+01	5.69E+01	6.28E+01	3.74E+00	3.73E+00	3.24E+00	2.23E+00	2.98E+00	1.59E+01	2.37E-01	2.33E-01	2.34E-01	1.26E-01	1.70E-01	6.28E-02	2.05E-01	2.06E-01	2.38E-01	3.92E-01	2.79E-01	2.52E-01	8.85E-01	8.74E-01	1.04E+00	8.36E-01	8.64E-01	9.10E-01	6.72E-01	3.22E-01	4.38E-01	3.01E-01	3.12E-01	3.22E-01	6.66E-01	4.03E-01	2.71E-01	3.42E-01	3.99E-01
BTCH_HC	Left	T0	7.61E-02	3.70E-02	4.01E-01	3.63E-02	6.00E-02	6.11E-01	5.74E+01	5.37E+01	1.06E+02	5.16E+01	5.29E+01	7.04E+01	2.81E+00	2.20E+00	4.45E+00	2.31E+00	2.43E+00	1.42E+01	1.61E-01	1.18E-01	4.73E-01	1.19E-01	1.28E-01	7.04E-02	2.98E-01	4.01E-01	1.18E-01	3.82E-01	3.59E-01	2.82E-01	8.49E-01	7.57E-01	1.02E+00	7.61E-01	8.86E-01	9.13E-01	6.27E-01	3.10E-01	4.68E-01	3.34E-01	3.36E-01	2.74E-01	5.87E-01	3.84E-01	2.75E-01	3.46E-01	4.59E-01
BTCH_HC	Left	T0	1.27E-01	9.87E-02	2.19E-01	6.14E-02	1.36E-01	6.42E-01	5.80E+01	5.74E+01	7.35E+01	5.49E+01	6.14E+01	6.19E+01	3.16E+00	3.01E+00	3.95E+00	2.55E+00	3.49E+00	1.62E+01	1.83E-01	1.73E-01	2.90E-01	1.40E-01	2.14E-01	6.19E-02	2.61E-01	2.77E-01	1.82E-01	3.40E-01	2.27E-01	2.50E-01	9.36E-01	8.80E-01	9.22E-01	8.12E-01	8.85E-01	8.94E-01	7.02E-01	3.33E-01	4.53E-01	3.23E-01	3.41E-01	3.34E-01	6.81E-01	4.15E-01	2.97E-01	3.66E-01	4.26E-01
BTCH_HC	Left	T0	6.12E-02	7.63E-02	1.26E-01	5.54E-02	7.37E-02	3.93E-01	5.35E+01	5.85E+01	5.78E+01	5.55E+01	5.76E+01	5.67E+01	3.29E+00	3.68E+00	4.11E+00	3.18E+00	3.38E+00	1.76E+01	1.76E-01	2.15E-01	2.38E-01	1.77E-01	1.94E-01	5.67E-02	2.50E-01	2.13E-01	1.86E-01	2.59E-01	2.39E-01	2.27E-01	9.56E-01	9.56E-01	1.02E+00	9.32E-01	9.66E-01	9.70E-01	5.11E-01	2.45E-01	3.46E-01	2.39E-01	2.58E-01	2.45E-01	5.09E-01	3.42E-01	2.34E-01	2.81E-01	3.28E-01
BTCH_HC	Left	T0	1.22E-01	9.06E-02	1.96E-01	6.30E-02	9.40E-02	5.65E-01	5.73E+01	5.51E+01	6.48E+01	5.22E+01	5.64E+01	5.76E+01	3.86E+00	3.27E+00	4.05E+00	2.89E+00	3.28E+00	1.74E+01	2.21E-01	1.80E-01	2.63E-01	1.51E-01	1.85E-01	5.76E-02	2.02E-01	2.52E-01	1.82E-01	2.92E-01	2.49E-01	2.31E-01	9.14E-01	8.95E-01	9.89E-01	8.61E-01	9.01E-01	9.20E-01	6.32E-01	3.51E-01	4.53E-01	3.47E-01	3.64E-01	3.37E-01	6.17E-01	3.90E-01	3.07E-01	3.48E-01	4.26E-01
BTCH_HC	Left	T0	8.16E-02	7.34E-02	3.69E-01	5.07E-02	4.36E-02	6.18E-01	5.81E+01	5.83E+01	1.05E+02	5.17E+01	5.11E+01	7.01E+01	2.93E+00	2.63E+00	4.30E+00	2.53E+00	1.88E+00	1.43E+01	1.70E-01	1.53E-01	4.49E-01	1.31E-01	9.62E-02	7.01E-02	2.83E-01	3.23E-01	1.28E-01	3.41E-01	4.77E-01	2.80E-01	8.61E-01	8.60E-01	1.02E+00	8.12E-01	8.51E-01	9.23E-01	6.52E-01	3.11E-01	4.37E-01	3.29E-01	3.34E-01	3.11E-01	6.42E-01	4.17E-01	3.04E-01	3.69E-01	4.49E-01
BTCH_HC	Left	T0	1.46E-01	8.81E-02	2.90E-01	5.13E-02	9.69E-02	6.73E-01	6.21E+01	5.62E+01	7.06E+01	5.11E+01	5.80E+01	6.05E+01	4.04E+00	2.99E+00	3.81E+00	2.54E+00	3.15E+00	1.65E+01	2.51E-01	1.68E-01	2.69E-01	1.30E-01	1.83E-01	6.05E-02	1.86E-01	2.78E-01	1.92E-01	3.44E-01	2.58E-01	2.42E-01	8.56E-01	8.35E-01	1.06E+00	7.65E-01	8.34E-01	8.90E-01	6.97E-01	3.50E-01	4.83E-01	3.38E-01	3.44E-01	3.25E-01	6.94E-01	4.06E-01	2.93E-01	3.57E-01	4.38E-01
BTCH_HC	Left	T0	8.63E-02	7.50E-02	2.54E-01	4.43E-02	3.19E-02	4.91E-01	5.89E+01	5.70E+01	7.96E+01	5.24E+01	5.11E+01	6.14E+01	3.79E+00	3.64E+00	3.94E+00	2.93E+00	2.00E+00	1.63E+01	2.23E-01	2.08E-01	3.13E-01	1.54E-01	1.02E-01	6.14E-02	2.05E-01	2.18E-01	1.74E-01	2.89E-01	4.50E-01	2.46E-01	8.92E-01	8.78E-01	1.08E+00	8.50E-01	8.49E-01	9.36E-01	5.57E-01	2.84E-01	3.90E-01	2.64E-01	2.78E-01	2.84E-01	5.60E-01	3.65E-01	2.65E-01	2.75E-01	3.43E-01
BTCH_HC	Left	T0	6.81E-02	5.29E-02	3.00E-01	5.22E-02	1.61E-01	6.35E-01	5.65E+01	5.23E+01	7.87E+01	5.48E+01	6.71E+01	6.43E+01	2.66E+00	2.38E+00	4.23E+00	2.39E+00	3.90E+00	1.56E+01	1.50E-01	1.24E-01	3.33E-01	1.31E-01	2.62E-01	6.43E-02	3.20E-01	3.67E-01	1.58E-01	3.64E-01	1.89E-01	2.57E-01	8.33E-01	8.28E-01	1.03E+00	8.15E-01	9.14E-01	9.17E-01	6.52E-01	3.28E-01	4.53E-01	3.31E-01	3.62E-01	3.20E-01	6.39E-01	4.19E-01	3.09E-01	3.64E-01	4.49E-01
BTCH_HC	Left	T0	8.41E-02	7.73E-02	1.51E-01	8.79E-02	5.66E-02	4.56E-01	5.61E+01	5.56E+01	6.25E+01	5.93E+01	5.50E+01	5.79E+01	3.70E+00	3.48E+00	3.76E+00	3.61E+00	2.73E+00	1.73E+01	2.08E-01	1.94E-01	2.35E-01	2.14E-01	1.50E-01	5.79E-02	2.14E-01	2.32E-01	2.04E-01	2.17E-01	3.13E-01	2.32E-01	9.27E-01	9.22E-01	1.03E+00	9.28E-01	9.14E-01	9.48E-01	5.59E-01	2.88E-01	3.84E-01	2.65E-01	2.91E-01	2.84E-01	5.56E-01	3.46E-01	2.58E-01	2.77E-01	3.44E-01
BTCH_HC	Left	T0	4.32E-02	7.54E-02	3.47E-01	5.58E-02	8.85E-02	6.10E-01	5.29E+01	5.85E+01	8.74E+01	5.98E+01	6.26E+01	6.62E+01	2.47E+00	3.08E+00	3.95E+00	2.57E+00	3.05E+00	1.51E+01	1.30E-01	1.80E-01	3.45E-01	1.53E-01	1.91E-01	6.62E-02	3.52E-01	2.67E-01	1.66E-01	3.30E-01	2.66E-01	2.65E-01	7.61E-01	8.18E-01	1.08E+00	7.99E-01	8.40E-01	9.02E-01	6.06E-01	2.84E-01	3.97E-01	3.14E-01	3.04E-01	3.09E-01	6.28E-01	4.39E-01	3.05E-01	3.73E-01	3.95E-01
BTCH_HC	Left	T0	4.42E-02	7.06E-02	2.17E-01	9.52E-02	1.12E-01	5.39E-01	5.01E+01	5.22E+01	6.68E+01	5.58E+01	5.68E+01	5.73E+01	2.35E+00	3.18E+00	4.38E+00	3.70E+00	3.83E+00	1.74E+01	1.18E-01	1.66E-01	2.93E-01	2.06E-01	2.18E-01	5.73E-02	3.76E-01	2.63E-01	1.61E-01	2.14E-01	2.04E-01	2.29E-01	8.64E-01	8.84E-01	1.02E+00	9.25E-01	9.29E-01	9.40E-01	5.84E-01	2.87E-01	4.04E-01	2.86E-01	3.12E-01	3.10E-01	5.94E-01	4.05E-01	2.92E-01	3.44E-01	3.81E-01
BTCH_HC	Left	T0	1.33E-01	9.75E-02	2.96E-01	2.24E-02	8.70E-02	6.36E-01	6.15E+01	6.01E+01	8.09E+01	4.90E+01	5.90E+01	6.38E+01	3.87E+00	3.06E+00	3.72E+00	1.92E+00	3.10E+00	1.57E+01	2.38E-01	1.84E-01	3.01E-01	9.40E-02	1.83E-01	6.38E-02	1.95E-01	2.66E-01	1.88E-01	4.66E-01	2.63E-01	2.54E-01	8.49E-01	8.52E-01	1.02E+00	6.65E-01	8.11E-01	8.77E-01	6.66E-01	3.45E-01	4.63E-01	3.30E-01	3.51E-01	3.38E-01	6.53E-01	4.14E-01	2.87E-01	3.61E-01	4.20E-01
[truncated: 35 more columns]
